# Supplementary material for: Analysis of Cryptic, Systemic Botrytis Infections in Symptomless Hosts
Source: Front Plant Sci. 2016 May 10;7:625. doi: 10.3389/fpls.2016.00625 (PMC4861902; doi:10.3389/fpls.2016.00625)
Supplement: Table S1 — Sequences of primers used in this study. [file Table1.XLSX]

## Sheet: Sheet1
Locus	Primer names	Primer sequence (5’-3’)	Reference
HSP60	HSP60 For	GTTTTCCCAGTCACGACCAACAATTGAGATTTGCCCA	Staats et. al, 2005
	HSP60 Rev	CAGGAAACAGCTATGACGATGGATCCAGTGGTACCGA
RPB2	RPB2 For	GTTTTCCCAGTCACGACACGATGATCGAGAT	Staats et. al., 2005
	RPB2 Rev	CAGGAAACAGCTATGACACCCCATAGCTTG
G3PDH	G3PDH For	GTTTTCCCAGTCACGACATTGACATCGTCGCTGTCAA	Staats et. al., 2005
	G3PDH Rev	CAGGAAACAGCTATGACACCCCAGTCGTTGTCGTACC
G3890	G3890_117_For	GTTTTCCCAGTCACGACGTTCCGGCAAGCCATGAAA	Matthias Hahn (pers. comm.)
	G3890_1219_Rev	CAGGAAACAGCTATGACGATAGCATCGCTACYTTCAG
FG1020	FG1020 For	GTTTTCCCAGTCACGACGGAGGATGATATGGCAAAGTC	Leroch et al., 2013
	FG1020 Rev	CAGGAAACAGCTATGACGGATTAAGAGCTTCACTACCA
MRR1	MRR1-TF3NF	GTTTTCCCAGTCACGACTGCTGTGACGAGCATGAC	Leroch et al., 2013
	MRR1-TF1-4R	CAGGAAACAGCTATGACGGATAGGGTATTGCGTAGATCG	Kretschmer et. al., 2009
MAT1-1	MAT1-1F	CCAGCAGTAAATGCAGAAGAGCCAA	Grant-Downtown et.al., 2014
	MAT1-1R	CATCATACCAGTGGACCAAGGAGG
MAT1-2	MAT1-2F	GACTAGGAAAATGGGTACCGCATC	Grant-Downtown et.al., 2014
	MAT1-2R	GAATGTGTAGAGATCCTGTTGTTG
Bc1 microsatellite	ForBc1	AGGGAGGGTATGAGTGTGTA	Fournier et al., 2002
Bc1 microsatellite	RevBc1	TTGAGGAGGTGGAAGTTGTA	Fournier et al., 2002
Bc2 microsatellite	ForBc2	CATACACGTATTTCTTCCAA	Fournier et al., 2002
Bc2 microsatellite	RevBc2	TTTACGAGTGTTTTTGTTAG	Fournier et al., 2002
Bc3 microsatellite	ForBc3	GGATGAATCAGTTGTTTGTG	Fournier et al., 2002
Bc3 microsatellite	RevBc3	CACCTAGGTATTTCCTGGTA	Fournier et al., 2002
Bc4 microsatellite	ForBc4	CATCTTCTGGGAACGCACAT	Fournier et al., 2002
Bc4 microsatellite	RevBc4	ATCCACCCCCAAACGATTGT	Fournier et al., 2002
Bc5 microsatellite	ForBc5	CGTTTTCCAGCATTTCAAGT	Fournier et al., 2002
Bc5 microsatellite	RevBc5	CATCTCATATTCGTTCCTCA	Fournier et al., 2002
Bc6 microsatellite	ForBc6	ACTAGATTCGAGATTCAGTT	Fournier et al., 2002
Bc6 microsatellite	RevBc6	AAGGTGGTATGAGCGGTTTA	Fournier et al., 2002
Bc7 microsatellite	ForBc7	CCAGTTTCGAGGAGGTCCAC	Fournier et al., 2002
Bc7 microsatellite	RevBc7	GCCTTAGCGGATGTGAGGTA	Fournier et al., 2002
Bc9 microsatellite	ForBc9	CTCGTCATAACCACGCAGAT	Fournier et al., 2002
Bc9 microsatellite	RevBc9	GCAAGGTCTCGATGTCGATC	Fournier et al., 2002
Bc10 microsatellite	ForBc10	TCCTCTTCCCTCCCATCAAC	Fournier et al., 2002
Bc10 microsatellite	RevBc10	GGATCTGCGTGGTTATGACG	Fournier et al., 2002
